# Supplementary material for: Predictive significance of the hemoglobin, albumin, lymphocyte, and platelet score for radiation pneumonitis in lung cancer patients: a respective comparative study with dosimetric parameters
Source: Front Oncol. 2025 Jun 4;15:1605094. doi: 10.3389/fonc.2025.1605094 (PMC12177529; doi:10.3389/fonc.2025.1605094)
Supplement: Supplementary file 2 [file Table2.xlsx]

## Sheet: Table S2-1. grade ≥2 RP
Table S2-1. Calculator of the diagnostic possibility for grade ≥2 RP
Parameter	Value	Formula/Explanation	Diagnostic Possibility (%)
HALP	[Input box]	Patient's HALP measurement	#VALUE!
V5 (%)	[Input box]	Patient's V5 measurement
Linear Predictor	#VALUE!	Computes the log-odds (logit)
Probability	#VALUE!	Converts logit to probability
Note: Enter the patient's actual HALP and V5 values in the input boxes above.

## Sheet: Table S2-2. grade ≥3 RP
Table S2-2. Calculator of the diagnostic possibility for grade ≥3 RP
Parameter	Value	Formula/Explanation	Diagnostic possibility (%)
HALP	[Input box]	Patient's HALP measurement	#VALUE!
V5 (%)	[Input box]	Patient's V5 measurement
Linear Predictor	#VALUE!	Computes the log-odds (logit)
Probability	#VALUE!	Converts logit to probability
Note: Enter the patient's actual HALP and V5 values in the input boxes above.
